# Supplementary material for: Economic analysis of avocado production systems: Market failures and policy distortions
Source: PLoS One. 2025 Aug 25;20(8):e0330326. doi: 10.1371/journal.pone.0330326 (PMC12377620; doi:10.1371/journal.pone.0330326)
Supplement: S1 File — (XLSX) [file pone.0330326.s001.xlsx]

## Sheet: Hoja1
					Weighted Technical Coefficients						Private Budget Matrix							Social-Price Budget Matrix
		Crop		Avocado						Crop		Avocado					Crop		Avocado
		State		Mexico						State		Mexico					State		Mexico
		DDR / Municipality		Coatepec Harinas/Ocuila						DDR / Municipality		Coatepec Harinas/Ocuila					DDR / Municipality		Coatepec Harinas/Ocuila
		Cycle/Season		2019-2020						Cycle/Season		2019-2020					Cycle/Season		2019-2020
Survey-Field record		Technology level		6*6 m	6*6 m	8*8 m				Technology level		6*6 m	6*6 m	6*6 m			Technology level		6*6 m	6*6 m	6*6 m
44317		Age		4 a 6	7 a 9	>10				Age		4 a 6	7 a 9	>10			Age		4 a 6	7 a 9	>10
		Trees								Trees		6*6		8*8 m			Trees		6*6		8*8 m
		Surface								Surface		E4-6	E8-6	E10-8			Surface		E4-6	E8-6	E10-8
		Code		E4-6	2180	3110				Code							Code
		Tradable Inputs								Tradable Inputs		97296.6	152988	144628			Tradable Inputs		80126.1	111482	35289.6
		Fertilizers (Kg/ha)								Fertilizers (Kg/ha)		42024.5	73309.5	79703			Fertilizers (Kg/ha)		44568.4	72044.6	18872.9
		Organic matter (kg/ha)		5054.24	6068.42	6158.37				Organic matter (kg/ha)		30325.4	36410.5	36950.2			Organic matter (kg/ha)		30325.4	36410.5	11418.5
		DAP 18-46-00 (kg)		0	0	0				DAP 18-46-00 (kg)		0	0	0			DAP 18-46-00 (kg)		0	0	0.383799
		“Avocado formula” (triple 18 + ammonium sulfate)		0	160	103.603				“Avocado formula” (triple 18 + ammonium sulfate)		0	4878.4	3158.85			“Avocado formula” (triple 18 + ammonium sulfate)		0	4878.4	997.665
		Triple 16 (kg)		36.9005	50.5263	14.3026				Triple 16 (kg)		350.555	480	135.875			Triple 16 (kg)		347.99	476.488	135.26
		Urea (Kg)		0	0	0				Urea (Kg)		0	0	0			Urea (Kg)		0	0	0.215974
		Nitrofoska (Kg)		2.68063	0	0				Nitrofoska (Kg)		73.9853	0	0			Nitrofoska (Kg)		56.1295	0	0.841517
		Biozime (lt)		0	0	0				Biozime (lt)		0	0	0			Biozime (lt)		0	0	30.062
		Calciboro		0	3.01053	8.25078				Calciboro		0	496.737	1361.38			Calciboro		0	916.225	148.99
		Biofertilizer 1(lt)		136.582	10.3747	87.3759				Biofertilizer 1(lt)		10243.7	778.105	6553.19			Biofertilizer 1(lt)		10243.7	778.105	3.01418
		Pack hard (L)		0	11.8723	3.62506				Pack hard (L)		0	2137.01	652.511			Pack hard (L)		0	3244.95	1001.79
		Inex-A (L)		0	9.88842	118.314				Inex-A (L)		0	2472.11	29578.4			Inex-A (L)		0	2263.11	424.021
		Calcium nitrate + boron (Kg)		31.4136	131.579	40.8511				Calcium nitrate + boron (Kg)		651.832	2730.26	847.66			Calcium nitrate + boron (Kg)		3461.16	14497.4	4505.41
		Oxicab (kg)		0	0	0				Oxicab (kg)		0	0	0			Oxicab (kg)		0	0	0
		Inex-A (L)		0	0	0				Inex-A (L)		0	0	0			Inex-A (L)		0	0	9.19786
		Biofertilizer 2 (lt)		0.101435	18.9474	0.231871				Biofertilizer 2 (lt)		122.736	22926.3	280.563			Biofertilizer 2 (lt)		45.9301	8579.43	123.19
		Biofertilizer 3 (lt)		0.32239	0	0.231871				Biofertilizer 3 (lt)		256.3	0	184.337			Biofertilizer 3 (lt)		88.1162	0	74.3598
				0	0	0						0	0	0					0	0	0
				0	0	0						0	0	0					0	0	0
				0	0	0						0	0	0					0	0	0
		Fungicides (kg o lt/ha)		0	0	0				Fungicides (kg o lt/ha)		10841.3	3710.33	9961.94			Fungicides (kg o lt/ha)		11022.4	8379.07	2010.61
		Bordeaux mixture (lt)		38.3944	3.95228	32.0378				Bordeaux mixture (lt)		10788.8	1110.59	9002.63			Bordeaux mixture (lt)		10870.2	1118.97	11.3783
		Benomyl / Bordo Cop (lt)		0	0	0				Benomyl / Bordo Cop (lt)		0	0	0			Benomyl / Bordo Cop (lt)		0	0	24.2355
		Oxicob-90 (kg)		0.157264	7.36421	1.98109				Oxicob-90 (kg)		42.6184	1995.7	536.876			Oxicob-90 (kg)		143.232	6707.13	1840.93
		Inex-A (L)		0.0393159	2.41614	1.68974				Inex-A (L)		9.82897	604.035	422.434			Inex-A (L)		8.998	552.968	134.05
		Copper sulfate (Kg)		0	0	0				Copper sulfate (Kg)		0	0	0			Copper sulfate (Kg)		0	0	0.0171582
				0	0	0						0	0	0					0	0	0
		Insecticides (kg or lt/ha)		0	0	0				Insecticides (kg or lt/ha)		18979.9	43807.1	21069.1			Insecticides (kg or lt/ha)		3109.99	11112.1	5629.56
		Malathion 1000, Gusathion, foley (lt)		0	0	0				Malathion 1000, Gusathion, foley (lt)		0	0	0			Malathion 1000, Gusathion, foley (lt)		0	0	9.68022
		Serenade Opti (Kg)		0	0	0				Serenade Opti (Kg)		0	0	0			Serenade Opti (Kg)		0	0	26.7579
		Spintor (L)		6.30037	9.07789	4.10438				Spintor (L)		18901.1	27233.7	12313.1			Spintor (L)		2749.5	3961.62	1808.7
		Inex-A (L)		1.57509	2.26947	1.02609				Inex-A (L)		78.7546	113.474	51.3047			Inex-A (L)		360.483	519.402	244.034
		Karate (L)		0	10.2821	5.43759				Karate (L)		0	16451.4	8700.14			Karate (L)		0	6238.92	3323.78
		Inex -A (L)		0	1.71368	0.906265				Inex -A (L)		0	8.56842	4.53132			Inex -A (L)		0	392.201	216.61
				0	0	0						0	0	0					0	0	0
				0	0	0						0	0	0					0	0	0
		Acaricides (kg or lt/ha)		0	0	0				Acaricides (kg or lt/ha)		13439.3	18247.1	22646.7			Acaricides (kg or lt/ha)		13539.7	18360.5	5285.01
		Lime–sulfur solution (lt)		38.3944	3.95228	116.501				Lime–sulfur solution (lt)		5759.16	592.842	17475.2			Lime–sulfur solution (lt)		5810.24	598.1	6.08184
		Abamectin / Ambush (lt)		0	0	0				Abamectin / Ambush (lt)		0	0	0			Abamectin / Ambush (lt)		0	0	27.9147
		Avalanch (L)		9.45055	21.1432	6.15657				Avalanch (L)		6520.88	14588.8	4248.03			Avalanch (L)		6564.2	14685.7	4304.16
		EPA-90 (L)		3.15018	5.93614	1.81253				EPA-90 (L)		765.495	1442.48	440.445			EPA-90 (L)		771.451	1453.71	453.713
		Inex-A (L)		1.57509	6.49193	1.93236				Inex-A (L)		393.773	1622.98	483.09			Inex-A (L)		393.773	1622.98	493.137
		Fulmectina (L)		0	0	0				Fulmectina (L)		0	0	0			Fulmectina (L)		0	0	0
				0	0	0						0	0	0					0	0	0
		Herbicide		0	0	0				Herbicide		0	0	0			Herbicide		0	0	0
		Faena (L)		0	0	0				Faena (L)		0	0	0			Faena (L)		0	0	0
				0	0	0						0	0	0					0	0	0
		Seed or planting material (kg or units/ ha)		0	0	0				Seed or planting material (kg or units/ ha)		0	0	0			Seed or planting material (kg or units/ ha)		0	0	0
				0	0	0						0	0	0					0	0	0
		Gasoline (lt/ha)		167.355	200.302	165.01				Gasoline (lt/ha)		3496.05	4184.31	3447.06			Gasoline (lt/ha)		2480.01	2968.24	808.284
		Lubricants (lt/ha)		25.1033	30.0453	24.7515				Lubricants (lt/ha)		7505.89	8983.54	7400.7			Lubricants (lt/ha)		7505.89	8983.54	2456.53
		Sacks (arpillas/ha)		88.5068	50.2456	0				Sacks (arpillas/ha)		610.697	346.695	0			Sacks (arpillas/ha)		610.697	346.695	0.277305
		Brush-cutter line/tape		1	1	1				Brush-cutter line/tape		399	399	399			Brush-cutter line/tape		399	399	226.383
				0	0	0						0	0	0					0	0	0
		INTERNAL FACTORS		0	0	0				INTERNAL FACTORS		39675.9	39500	38838.1			INTERNAL FACTORS		0	0	0
				0	0	0						0	0	0					0	0	0
		Manual labour (work-days ha)		0	0	0				Manual labour (work-days ha)		2075.92	1900	1900			Manual labour (work-days ha)		5475.92	5300	2860.4
		Orchard layout		0	0	0				Orchard layout		0	0	0			Orchard layout		0	0	0
		Planting		0	0	0				Planting		0	0	0			Planting		0	0	0
		Fertilizer application		2.43979	2	2				Fertilizer application		487.958	400	400			Fertilizer application		487.958	400	218.913
		Weeding		1.52356	1	1				Weeding		304.712	200	200			Weeding		304.712	200	113.475
		Picking/Harvest		2	2	2				Picking/Harvest		500	500	500			Picking/Harvest		500	500	273.641
		Pruning		1.91623	2	2				Pruning		383.246	400	400			Pruning		383.246	400	218.913
		Irrigation		2	2	2				Irrigation		400	400	400			Irrigation		400	400	218.913
				0	0	0						0	0	0					0	0	0
				0	0	0						0	0	0					0	0	0
		Mechanised operations (machine-hours ha)		0	0	0				Mechanised operations (machine-hours ha)		3400	3400	3400		3400	Mechanised operations (machine-hours ha)		3400	3400	1816.55
				0	0	0						0	0	0					0	0	0
		Irrigation		6	6	6				Irrigation		1200	1200	1200			Irrigation		1200	1200	640.662
		Pesticide application		8	8	8				Pesticide application		1600	1600	1600			Pesticide application		1600	1600	851.537
		Mowing/Brush clearing		3	3	3				Mowing/Brush clearing		600	600	600			Mowing/Brush clearing		600	600	324.35
				0	0	0						0	0	0					0	0	0
		Working-capital credit ($/ha)		0.0078534	0	0.00236407				Working-capital credit ($/ha)		25963.9	25963.9	25963.9			Working-capital credit ($/ha)		76449.4	76449.4	76449.4
				0	0	0						0	0	0					0	0	0
		Insurance coverage ($/ha)		0	0	0				Insurance coverage ($/ha)		0	0	0			Insurance coverage ($/ha)		0	0	0
				0	0	0						0	0	0					0	0	0
		Land area (ha)		0.0078534	0.00701754	1				Land area (ha)		30000	30000	30000			Land area (ha)		28300	28300	28300
				0	0	0						0	0	0					0	0	0
		Freight		7	7	3.69031				Freight		1400	1400	738.061			Freight		0	0	0
		Water fee (annual)		0.0078534	0.00175439	1				Water fee (annual)		400	400	400			Water fee (annual)		400	400	400
		Technical assistance		12	12	12				Technical assistance		2400	2400	2400			Technical assistance		2400	2400	1273.29
		INDIRECTLY TRADED INPUTS		0	0	0				INDIRECTLY TRADED INPUTS		2317.58	2444.45	2774.3		2774.3	INDIRECTLY TRADED INPUTS		1216.6	1272.55	612.181
				0	0	0						0	0	0					0	0	0
		Irrigation pump (machine-hours ha)		97.955	121.158	34.5726				Irrigation pump (machine-hours ha)		337.504	417.451	99.3275			Irrigation pump (machine-hours ha)		337.504	417.451	63.9851
		Backpack sprayer (machine-hours ha)		1.47816	2.28538	0.652136				Backpack sprayer (machine-hours ha)		4.65824	7.20208	1.71365			Backpack sprayer (machine-hours ha)		4.65824	7.20208	1.22817
		Brush cutter (machine-hours ha)		66.5173	54.8491	15.6513				Brush cutter (machine-hours ha)		332.598	274.255	65.2558			Brush cutter (machine-hours ha)		332.598	274.255	42.1467
		Miscellaneous tools		1	1	1				Miscellaneous tools		150	150	150			Miscellaneous tools		79.6365	79.6365	45.1838
		Storage (cistern)		0	0	0				Storage (cistern)		0	0	0			Storage (cistern)		0	0	27.844
		Rainwater catchment pond		0.60733	0.649123	1				Rainwater catchment pond		1492.82	1595.54	2458			Rainwater catchment pond		462.2	494.006	431.793
				0	0	0						0	0	0					0	0	0
				0	0	0						0	0	0					0	0	0
				0	0	0						0	0	0					0	0	0
		PRODUCT Kg/ha		11063.4	15236.8	15399.1				PRODUCT Kg/ha		154887	231410	246385			PRODUCT Kg/ha		45123.3	62145.4	16524.9
												0	0	0					0		0
										TOTAL COST (EXLUDING LAND)		135254	190896	182204			TOTAL COST (EXLUDING LAND)		169178	208416	116885
												0	0	0					0	0	0
										TOTAL COST (INCLUDING LAND)		165254	220896	212204			TOTAL COST (INCLUDING LAND)		197478	236716	145185
												0	0	0					0	0	0
										Net Profit (excluding land)		19632.9	40513.6	64181			Net Profit (excluding land)		-124055	-146270	-100360
												0	0	0					0	0	0
										Net Profit (including land)		-10367.1	10513.6	34181			Net Profit (including land)		-152355	-174570	-128660
